# Supplementary material for: Epidemiology and etiology of childhood pneumonia in 2010: estimates of incidence, severe morbidity, mortality, underlying risk factors and causative pathogens for 192 countries
Source: J Glob Health. 2013 Jun;3(1):010401. doi: 10.7189/jogh.03.010401 (PMC3700032; doi:10.7189/jogh.03.010401)
Supplement: Online Supplementary Document [file jogh-03-010401-s001.xls]

## Sheet: ESTIMATES 2010-11
													STEP 4:					STEP 5:					STEP 6:										STEP 8:						STEP 11:					STEP 12:					STEP 13:
			STEP 2:										FIRSTLY, CALCULATE THE PROPORTION OF ALL					STARTING WITH RELATIVE RISK OF 1.00 (i.e., NO					BASICALLY, THIS PROCESS HAS ASSIGNED EACH										THE NUMBER OF CASES OF SEVERE PNEUMONIA,						WHEREAS COLUMNS A-U ONLY CONTAINED THE ANALYSES RELEVANT					COLUMNS AV, AW AND AX PROVIDE THE ESTIMATES OF SEVERE					COLUMNS AY-BA PRESENT ESTIMATED NUMBER OF SEVERE EPISODES (IN ABSENCE OF
STEP 1:			INSERT THE PREVALENCE OF EXPOSURE TO THE 5					STEP 3:					CHILDREN GLOBALLY (OR IN THIS CASE IN LOW					DIFFERENCE FROM GLOBAL LEVEL OF EXPOSURE),					COUNTRY THE GLOBAL INCIDENCE OF PNEUMONIA					STEP 7:					DEFINED ACCORDING TO THE WHO DEFINITION THAT						TO LOW AND MIDDLE INCOME COUNRIES (LMIC), COLUMNS V ONWARDS					EPISODES; THEY ARE CALCULATED BY MULTIPLYING THE NUMBER					VACCINATION) THAT ARE LIKELY TO BE CAUSED BY STREPTOCOCCUS PNEUMONIAE;
LIST ALL COUNTRIES BY WHO REGIONS (IN 2010)			KEY RISK FACTORS FOR DEVELOPMENT OF ALRI					MULTIPLY THE NUMBER OF CHILDREN IN EACH COUNTRY					AND MIDDLE INCOME COUNTRIES) EXPOSED TO					ADD OR SUBSTRACT THE VALUES FOR EACH OF					(OR, IN THIS CASE, THE INCIDENCE IN LOW AND					THE INCIDENCE OF CLINICAL PNEUMONIA IN EACH					REQUIRES PRESENTATION OF DANGER SIGNS AND						NOW BRING THE INFORMATION ON ALL COUNTRIES (LMIC AND HIC),					OF NEW ALRI BY THE MEDIAN OF THE PROPORTION OF SEVERE					COLUMNS BB-BD PRESENT THE NUMBERS OF SEVERE EPISODES THAT ARE LIKELY
AND SPECIFY THEIR POPULATION AGED 0-4 YRS			IN CHILDREN: MALNUTRITION, LOW BIRTH WEIGHT,					(COLUMN B) WITH PREVALENCE OF EXPOSURE TO EACH					EACH OF THE 5 RISK FACTORS (CELLS I152-M152);					THE FIVE RISK FACTORS FROM COLUMNS N-R; THEN,					MIDDLE INCOME COUNTRIES), BUT THEN INCREASED					COUNTRY IN THE YEAR 2010, BASED ON THE RISK					REPRESENTS AN INDICATION FOR HOSPITALIZATION,						PRESENTING THEIR WHO REGION, POPULATION UNDER 5 YEARS,					EPISODES (WHO DEFINITION) OF ALL ALRI EPISODES (ALSO WHO					TO BE CAUSED BY HAEMOPHILUS INFLUENZAE TYPE B; THE PROPORTION OF SEVERE
USING THE UN POPULATION DIVISION'S DATA			LACK OF EXCLUSIVE BREASTFEEDING, USE OF SOLID					OF THE 5 RISK FACTORS (COLUMNS D-H) TO GET THE					THEN, IN EACH COUNTRY, MULTIPLY THE % OF					MULTIPLY THIS SUM (THAT CAN BE ABOVE OR BELOW					IT, OR DECREASED IT, BASED ON ITS RISK PROFILE					FACTOR PREVALENCE DERIVED FROM DHS, MICS AND					IS COMPUTED BASED ON 9 COMMUNITY-BASED						AND COPYING THE NUMBER OF NEW ALRI FROM THE COLUMN S (OR					DEFINITION) FROM COMMUNITY-BASED STUDIES IN LMIC AND HIC					PNEUMONIA CAUSED BY PC OR Hib WAS DERIVED FROM VACCINE TRIALS, THROUGH
FOR THE YEAR 2010			FUELS AND LIVING IN CROWDED HOUSEHOLDS.					NUMBER OF EXPOSED CHILDREN IN EACH COUNTRY, WHO					CHILDREN THAT ARE ABOVE OR BELOW THE					1.00) WITH THE GLOBAL INCIDENCE OF ALRI (OR, IN					(USING DIFFERENCE FROM GLOBAL EXPOSURE MULTI-					THE WORLD BANK DATABASES AND OTHER SOURCES					STUDIES WHICH REPORTED THE PROPORTION OF						PROVIDING IT FOR THE FIRST TIME FOR HIGH-INCOME COUNTRIES IN					REGIONS; THE CONFIDENCE INTERVALS ARE DERIVED PROPORTIO-					META-ANALYSIS OF THEIR EFFICACY AGAINST SEVERE DISEASE, AFTER APPROPRIATE
			WHEREVER THIS IN UNAVAILABLE, REPLACE WITH					WILL BE AT EXCESS RISK OF DEVELOPING ALRI					GLOBAL EXPOSURE LEVEL WITH THE EXCESS					THIS CASE, THE INCIDENCE IN LMIC COUNTRIES) AND					PLIED BY THE EXCESS RISK IN THOSE EXPOSED).					IN THE PERIOD CLOSEST TO THE YEAR 2010, IS NOW					SEVERE PNEUMONIA EPISODES IN ALL EPISODES; THE						ROWS 151-209). CONFIDENCE INTERVALS OF THE NEW ALRI (COLUMNS					NALLY FROM INTER-QUARTILE RANGE OF THE ESTIMATES OF THE					ADJUSTMENTS WERE MADE STUDY-BY-STUDY TO CORRECT FOR PREVIOUS VACCINA-
			REGIONAL MEAN (AVAILABLE IN CELLS C154:H165)										RISK ATTRIBUTABLE TO EACH OF THE FIVE RISK					WITH THE TOTAL CHILD POPULATION OF EACH					THE GLOBAL INCIDENCE WAS DERIVED FROM					SIMPLY COMPUTED AS THE NUMBER OF NEW CASES					MEDIAN = 11.5% (INTER-QUARTILE RANGE: 8.0-33.0%);						AT AND AU) ARE DERIVED PROPORTIONALLY FROM INTER-QUARTILE					PROPORTION OF SEVERE EPISODES FROM THE STUDIES FROM THE					TIONS AND MAKE THE RESULTS COMPARABLE. THE PROPORTION OF PC WAS 18.3%
													FACTORS (SEE CELLS B155-B159 FOR ODDS RATIO)					COUNTRY (FROM COLUMN B); THIS WILL PROVIDE					35 COMMUNITY-BASED STUDIES PUBLISHED BETWEEN					(COLUMN S) DIVIDED BY THE POPULATION OF UNDER-					THE MEDIAN PROPORTION (11.5%) WAS APPLIED TO						RANGE OF INCIDENCE STUDIES RELEVANT TO LMIC OR HIC REGIONS					RELEVANT REGION (HIC OR LMIC)					(CI: 10.7-25.2%) AND OF Hib 5.8% (CI: -3.0-13.8%) - THE VALUES APPLIED IN ALL REGIONS
																		THE TOTAL NUMBER OF CASES OF ALRI (OR CLINICAL					1990 AND 2012, BY SIMPLY USING THE MEDIAN VALUE					FIVES (COLUMN B). IT IS PRESENTED IN COLUMN T.					THE NUMBER OF ALRI EPISODES TO ESTIMATE THE
																		PNEUMONIA) IN EACH COUNTRY (COLUMN S),					(0.22 EPISODES/CHILD-YEAR) AND INTER-QUARTILE										NUMBER OF SEVERE EPISODES IN EACH COUNTRY
																		ACCORDING TO WHO DEFINITION OF PNEUMONIA					RANGE (0.11-0.51) AS CONFIDENCE INTERVALS										(COLUMN U), AND IQR WAS USED AS CONF. INTERVALS
																					******* ADJUSTED FOR VACCINATION ******** ADJUSTED FOR VACCINATION ******						******* ADJUSTED FOR VACCINATION ******** ADJUSTED FOR VACCINATION ******																				******* NOT ADJUSTED FOR VACCINATION ******** NOT ADJUSTED FOR VACCINATION
					PREVALENCE OF 5 MAJOR RISK FACTORS					NUMBER OF CHILDREN EXPOSED					COMPUTATION OF EFFECTS OF EACH MAJOR				INCIDENCE OF		Year 2010	Year 2010	Year 2010	Year 2010	Year 2010	Year 2010	Year 2010	Year 2010	Year 2010	Year 2010	Year 2010	Year 2010															Year 2010	Year 2010	Year 2010
2010	2010	2010			(SOURCES: MICS, DHS, WHO, WORLD BANK)					TO EACH OF THE 5 MAJOR RISK FACTOR					RISK FACTOR ON NATIONAL-LEVEL INCIDENCE				CLINICAL PNEUMONIA		New	ALRI - PC	ALRI - PC	New	ALRI - Hib	ALRI - Hib	New	ALRI - RSV	ALRI - RSV	New	ALRI - Flu	ALRI - Flu												Year 2010	Year 2010	Year 2010	New severe	Severe ALRI	Severe ALRI
Country	Pop. 0-4 yrs	WHO Region	% Malnutr	% LBW	% Non-BF	% Sol-Fuels	% Crowd	N (RF1 expos)	N (RF2 expos)	N (RF3 expos)	N (RF4 expos)	N (RF5 expos)	RF1-effect	RF2-effect	RF3-effect	RF4-effect	RF5-effect	Cases / yr	Incid. (e/cy)	Severe / yr	ALRI - PC	Lower CI	Upper CI	ALRI - Hib	Lower CI	Upper CI	ALRI - RSV	Lower CI	Upper CI	ALRI - Flu	Lower CI	Upper CI									Country	WHO Reg.	Pop. 0-4 yrs	New ALRI	Lower CI	Upper CI	ALRI	Lower CI	Upper CI
Algeria	3446548	Afr D	3	6	93	1.2	22.1	103396	206793	3.20529e+06	41358.6	761687	-0.151143	-0.0112555	0.121276	-0.407803	0.094244	489307	0.14197	56270.3	34251.5	17125.7	79401.1	4697.34	2348.67	10889.3	135754	67876.8	314702	80350.7	40175.3	186268									Algeria	AfrD	3446548	489307	244653	1.1343e+06	56270.3	39144.5	161471
Angola	3377576	Afr D	16	12	89	54	23.4	540412	405309	3.00604e+06	1.82389e+06	790353	-0.04712	0.01276	0.10929	0.01456	0.107118	889160	0.263254	102253	62241.2	31120.6	144286	9674.06	4837.03	22426.2	247099	123550	572821	146255	73127.4	339045									Angola	AfrD	3377576	889160	444580	2.06123e+06	102253	71132.8	293423
Benin	1506408	Afr D	18.3	7.9	45.1	94	17	275673	119006	679390	1.41602e+06	256089	-0.02872	-0.00364	-0.02241	0.33456	0.043758	438637	0.291181	50443.2	30704.6	15352.3	71178.8	5895.28	2947.64	13666.3	122303	61151.5	283520	72389.4	36194.7	167812									Benin	AfrD	1506408	438637	219318	1.01684e+06	50443.2	35090.9	144750
Burkina Faso	2955148	Afr D	33.1	4.9	79.6	94.1	30.9	978154	144802	2.3523e+06	2.78079e+06	913141	0.08968	-0.01564	0.08109	0.33536	0.181368	1.08693e+06	0.367809	124997	76085.1	38042.5	176379	11825.8	5912.9	27414.3	302060	151030	700230	178785	89392.6	414457			STEP 9:						Burkina Faso	AfrD	2955148	1.08693e+06	543465	2.5197e+06	124997	86954.3	358687
Cameroon	3054802	Afr D	15.3	5.7	69.1	73	18.4	467385	174124	2.11087e+06	2.23001e+06	562084	-0.05272	-0.01244	0.04959	0.16656	0.057618	812253	0.265894	93409.1	56857.7	28428.8	131806	14815.5	7407.75	34345	227882	113941	528272	134880	67440.1	312677			THE INCIDENCE OF PNEUMONIA IN HIGH-INCOME						Cameroon	AfrD	3054802	812253	406126	1.88295e+06	93409.1	64980.2	268043
Cape Verde	50634	Afr D	18.2	6	42.7	35	22.1	9215.39	3038.04	21620.7	17721.9	11190.1	-0.02952	-0.01124	-0.02961	-0.13744	0.094248	9874.46	0.195016	1135.56	691.212	345.606	1602.36	394.978	197.489	915.632	2847.79	1423.9	6601.7	1685.57	842.785	3907.46			COUNTRIES, BASED ON A HANDFUL OF VERY						Cape Verde	AfrD	50634	9874.46	4937.23	22890.8	1135.56	789.957	3258.57
Chad	2006165	Afr D	32.4	1.4	98	88	20.8	649997	28086.3	1.96604e+06	1.76543e+06	417282	0.08408	-0.02964	0.13629	0.28656	0.081378	687928	0.342907	79111.7	48155	24077.5	111632	19812.3	9906.16	45928.6	195621	97810.4	453485	115785	57892.6	268411			LARGE, HIGH-QUALITY STUDIES, WAS ESTIMATED						Chad	AfrD	2006165	687928	343964	1.59474e+06	79111.7	55034.2	227016
Comoros	122296	Afr D	21.1	5.4	95.3	73	32.3	25804.5	6603.98	116548	89276.1	39501.6	-0.00632	-0.01364	0.12819	0.16656	0.195228	39551	0.323404	4548.37	2768.57	1384.29	6418.05	645.472	322.736	1496.32	11068.9	5534.44	25659.7	6551.52	3275.76	15187.6			USING MEDIANS (AND IQR) AGAIN: IT WAS 0.015 E/CY						Comoros	AfrD	122296	39551	19775.5	91686.4	4548.37	3164.08	13051.8
Equatorial Guinea	107207	Afr D	10.6	13	69.1	5	22.1	11363.9	13936.9	74080	5360.35	23692.7	-0.09032	0.01676	0.04959	-0.37744	0.094248	16341	0.152424	1879.21	1143.87	571.934	2651.69	653.638	326.819	1515.25	4712.73	2356.37	10925	2789.4	1394.7	6466.34			IN EUR A AND AMR A REGIONS; 0.030 E/CY IN EUR B						Equatorial Guinea	AfrD	107207	16341	8170.48	37881.3	1879.21	1307.28	5392.52
Gabon	185179	Afr D	8.1	11.4	92.1	27	21.4	14999.5	21110.4	170550	49998.3	39628.3	-0.11032	0.01036	0.11859	-0.20144	0.087318	36849.1	0.198992	4237.65	2579.44	1289.72	5979.6	943.337	471.668	2186.83	10436	5217.99	24192.5	6176.92	3088.46	14319.2			AND 0.060 IN EUR C; THE TOTAL WEIGHTED MEAN OF						Gabon	AfrD	185179	36849.1	18424.5	85422.9	4237.65	2947.93	12160.2
Gambia	287078	Afr D	18	11	64	91	22.1	51674	31578.6	183730	261241	63444.2	-0.03112	0.00876	0.03429	0.31056	0.094248	89477.1	0.311682	10289.9	2666.96	1333.48	6182.49	801.715	400.858	1858.52	23015.7	11507.8	53354.5	13622.7	6811.33	31579.8			THOSE VALUES (FOR THE WHOLE HIC REGION) WAS						Gambia	AfrD	287078	89477.1	44738.6	207424	10289.9	7158.17	29527.5
Ghana	3532887	Afr D	13.5	4.1	29.6	86	7.3	476940	144848	1.04573e+06	3.03828e+06	257901	-0.06712	-0.01884	-0.06891	0.27056	-0.052272	826526	0.233952	95050.5	57856.8	28928.4	134123	8199.14	4099.57	19007.1	229407	114704	531808	135783	67891.5	314770			0.024 E/CY. THE PROPORTION OF SEVERE EPISODES						Ghana	AfrD	3532887	826526	413263	1.91604e+06	95050.5	66122.1	272754
Guinea	1657883	Afr D	21.5	4.4	67	98	27.6	356445	72946.9	1.11078e+06	1.62473e+06	457576	-0.00312	-0.01764	0.04329	0.36656	0.148698	560884	0.338313	64501.7	39261.9	19630.9	91016.2	10948.5	5474.23	25380.5	157618	78809	365387	93291.9	46645.9	216268			IN HIC COUNTRIES WAS SET AT 26.7% OF THE INCIDENT						Guinea	AfrD	1657883	560884	280442	1.30023e+06	64501.7	44870.7	185092
Guinea-Bissau	240350	Afr D	18	11	62	98	22.1	43263	26438.5	149017	235543	53117.3	-0.03112	0.00876	0.02829	0.36656	0.094248	77556.7	0.322682	8919.02	5428.97	2714.48	12585.3	1216.09	608.045	2819.12	21687.4	10843.7	50275.3	12836.5	6418.23	29757.3			PNEUMONIA, BASED ON SEVERAL STUDIES FROM						Guinea-Bissau	AfrD	240350	77556.7	38778.4	179791	8919.02	6204.54	25593.7
Liberia	680701	Afr D	17.8	2.5	64.8	99	22.3	121165	17017.5	441094	673894	151796	-0.03272	-0.02524	0.03669	0.37456	0.096228	217071	0.318894	24963.2	15195	7597.5	35224.8	5418.1	2709.05	12560.1	61426.5	30713.2	142398	36357.5	18178.7	84283.2			HIGH-INCOME COUNTRIES. THE PROPORTION IS HIGH						Liberia	AfrD	680701	217071	108536	503211	24963.2	17365.7	71633.6
Madagascar	3305278	Afr D	45	5.1	36.9	99	12.5	1.48738e+06	168569	1.21965e+06	3.27223e+06	413160	0.18488	-0.01484	-0.04701	0.37456	-0.000792	1.08841e+06	0.329296	125168	76188.9	38094.5	176620	13931.7	6965.85	32296.2	303226	151613	702933	179475	89737.6	416056			DUE TO HIGH HOSPITALIZATION RATES OF NEW ALRI						Madagascar	AfrD	3305278	1.08841e+06	544207	2.52314e+06	125168	87073.1	359176
Mali	2911668	Afr D	27	4.4	54.6	98	23.3	786150	128113	1.58977e+06	2.85343e+06	678419	0.04088	-0.01764	0.00609	0.36656	0.106128	962143	0.330444	110646	67350	33675	156130	15086.4	7543.2	34973	269047	134523	623699	159245	79622.5	369159									Mali	AfrD	2911668	962143	481072	2.23042e+06	110646	76971.4	317507
Mauritania	513267	Afr D	27.6	9.9	72.3	62	25.7	141662	50813.4	371092	318226	131910	0.04568	0.00436	0.05919	0.07856	0.129888	148791	0.289889	17110.9	10415.3	5207.67	24144.6	2904.39	1452.2	6732.91	41812.7	20906.3	96929.4	24748.3	12374.2	57371.2									Mauritania	AfrD	513267	148791	74395.3	344924	17110.9	11903.2	49100.9
Mauritius	84433	Afr D	18.2	14	79	1.3	22.1	15366.8	11820.6	66702.1	1097.63	18659.7	-0.02952	0.02076	0.07929	-0.40704	0.094248	14075.2	0.166702	1618.65	985.263	492.631	2284.02	117.106	58.5528	271.472	3898.53	1949.27	9037.51	2307.49	1153.74	5349.18									Mauritius	AfrD	84433	14075.2	7037.59	32628.8	1618.65	1126.01	4644.81
Niger	3084517	Afr D	37.5	3.9	83.9	99	26.3	1.15669e+06	120296	2.58791e+06	3.05367e+06	811228	0.12488	-0.01964	0.09399	0.37456	0.135828	1.16014e+06	0.376116	133416	81209.5	40604.8	188258	20418.4	10209.2	47333.6	325215	162607	753907	192490	96245.1	446227									Niger	AfrD	3084517	1.16014e+06	580068	2.68941e+06	133416	92810.9	382845
Nigeria	26568927	Afr D	22.1	1.5	83.1	75	13.5	5.87173e+06	398534	2.20788e+07	1.99267e+07	3.58681e+06	0.00168	-0.02924	0.09159	0.18256	0.009108	7.33976e+06	0.276254	844072	513783	256892	1.19104e+06	293590	146795	680596	2.11679e+06	1.05839e+06	4.9071e+06	1.2529e+06	626449	2.90444e+06									Nigeria	AfrD	26568927	7.33976e+06	3.66988e+06	1.70149e+07	844072	587181	2.42212e+06
Sao Tome and Principe	23490	Afr D	13	8.2	44.2	76	6.4	3053.7	1926.18	10382.6	17852.4	1503.36	-0.07112	-0.00244	-0.02511	0.19056	-0.061182	5326.49	0.226756	612.547	372.854	186.427	864.345	46.0209	23.0104	106.685	1475.94	737.972	3421.5	873.59	436.795	2025.14									Sao Tome and Principe	AfrD	23490	5326.49	2663.25	12347.8	612.547	426.119	1757.74
Senegal	2081483	Afr D	14.5	6.6	53.6	55.1	50.8	301815	137378	1.11567e+06	1.1469e+06	1.05739e+06	-0.05912	-0.00884	0.00309	0.02336	0.378378	612187	0.294111	70401.5	42853.1	21426.5	99341.2	7835.99	3918	18165.3	170552	85275.9	395370	100947	50473.7	234014			STEP 10:						Senegal	AfrD	2081483	612187	306093	1.41916e+06	70401.5	48975	202022
Seychelles	5622.79	Afr D	18.2	5.9	69.1	5	22.1	1023.35	331.745	3885.35	281.14	1242.64	-0.02952	-0.01164	0.04959	-0.37744	0.094248	897.13	0.159552	103.17	62.7991	31.3995	145.58	7.46412	3.73206	17.3032	248.486	124.243	576.037	147.076	73.5379	340.948			A SUMMARY OF THE NUMBER OF CASES, SEVERE						Seychelles	AfrD	5622.79	897.13	448.565	2079.71	103.17	71.7704	296.053
Sierra Leone	969597	Afr D	20.7	4	79.7	99	23.1	200707	38783.9	772769	959901	223977	-0.00952	-0.01924	0.08139	0.37456	0.104148	326652	0.336894	37565	22865.6	11432.8	53006.7	4285.67	2142.84	9934.96	91041	45520.5	211050	53885.9	26943	124917			CASES, AND INCIDENCE OF CLINICAL PNEUMONIA						Sierra Leone	AfrD	969597	326652	163326	757238	37565	26132.1	107795
Togo	862745	Afr D	21.1	3.1	85.1	98	21.9	182039	26745.1	734196	845490	188941	-0.00632	-0.02284	0.09759	0.36656	0.092268	289880	0.335997	33336.1	20291.6	10145.8	47039.5	4081.5	2040.75	9461.67	80892.6	40446.3	187524	47879.2	23939.6	110993			BY WHO REGIONS IS GIVEN IN CELLS P152-P169;						Togo	AfrD	862745	289880	144940	671993	33336.1	23190.4	95660.2
Zimbabwe	1692247	Afr D	9.3	6.5	56.7	67	7.4	157379	109996	959504	1.13381e+06	125226	-0.10072	-0.00924	0.01239	0.11856	-0.051282	361017	0.213336	41516.9	25271.2	12635.6	58583.2	4852.07	2426.03	11248	100661	50330.3	233349	59579.6	29789.8	138116			IN 2010, THERE WOULD HAVE BEEN 122.58 MILLION OF						Zimbabwe	AfrD	1692247	361017	180508	836903	41516.9	28881.3	119136
Botswana	225120	Afr E	11	13	80	44	14.5	24763.2	29265.6	180096	99052.8	32642.4	-0.08712	0.01676	0.08229	-0.06544	0.019008	47817.6	0.21241	5499.03	3347.23	1673.62	7759.5	1912.71	956.353	4434	13790.6	6895.3	31969.1	8162.47	4081.24	18922.1			NEW CASES OF CLINICAL PNEUMONIA GLOBALLY,						Botswana	AfrE	225120	47817.6	23908.8	110850	5499.03	3825.41	15779.8
Burundi	1184632	Afr E	29	11	31	99	14.5	343543	130310	367236	1.17279e+06	171772	0.05688	0.00876	-0.06471	0.37456	0.019008	363433	0.30679	41794.8	25440.3	12720.1	58975.2	3372.66	1686.33	7818.43	100789	50394.6	233648	59655.7	29827.9	138293			AND 13.91 MILLION OF THOSE CASES WERE SEVERE						Burundi	AfrE	1184632	363433	181716	842503	41794.8	29074.6	119933
Central African Republic	651222	Afr E	24	13	77	85.7	14.5	156293	84658.9	501441	558097	94427.2	0.01688	0.01676	0.07329	0.26816	0.019008	199731	0.306702	22969	13981.2	6990.58	32410.9	4537.88	2268.94	10519.6	56358.2	28179.1	130648	33357.6	16678.8	77329			ACCORDING TO WHO CRITERIA AND REQUIRED						Central African Republic	AfrE	651222	199731	99865.4	463012	22969	15978.5	65911.2
Congo	623244	Afr E	11.4	13	81	82	14.5	71049.8	81021.7	504828	511060	90370.4	-0.08392	0.01676	0.08529	0.23856	0.019008	174916	0.280654	20115.3	12244.1	6122.05	28384	1959.06	979.528	4541.45	48629.6	24314.8	112732	28783.2	14391.6	66724.7			HOSPITALIZATION. THE KEY DIFFERENCES BETWEEN						Congo	AfrE	623244	174916	87457.8	405486	20115.3	13993.3	57722.2
Côte d'Ivoire	2969425	Afr E	16	17	96.3	86	30.2	475108	504802	2.85956e+06	2.55371e+06	896766	-0.04712	0.03276	0.13119	0.27056	0.174438	1.0203e+06	0.343602	117335	71421.1	35710.5	165567	13059.9	6529.93	30275.1	284250	142125	658943	168244	84121.9	390020			THE ESTIMATES FOR THE YEAR 2000 AND 2010 ARE						Cote d'Ivoire	AfrE	2969425	1.0203e+06	510150	2.36524e+06	117335	81624.1	336699
Dem. Rep. of the Congo	11848026	Afr E	24	4.5	54.3	95.3	21.9	2.84353e+06	533161	6.43348e+06	1.12912e+07	2.59472e+06	0.01688	-0.01724	0.00519	0.34496	0.092268	3.75882e+06	0.317253	432264	263117	131559	609954	80589.1	40294.5	186820	1.05889e+06	529447	2.45471e+06	626745	313372	1.45291e+06			GIVEN IN CELLS A169-E206. IMPORTANT: PLEASE						Dem. Republic of the Congo	AfrE	11848026	3.75882e+06	1.87941e+06	8.71363e+06	432264	300706	1.24041e+06
Eritrea	861496	Afr E	33.4	2.3	35	66	14.5	287740	19814.4	301524	568587	124917	0.09208	-0.02604	-0.05271	0.11056	0.019008	216612	0.251438	24910.4	15162.9	7581.44	35150.3	1802.22	901.108	4177.86	59997.2	29998.6	139084	35511.5	17755.8	82322.1			NOTE THAT ALL THESE ESTIMATES ARE ONLY VALID						Eritrea	AfrE	861496	216612	108306	502147	24910.4	17329	71482.1
Ethiopia	11931668	Afr E	28.6	0.5	37.5	95	11.7	3.41246e+06	59658.3	4.47438e+06	1.13351e+07	1.39601e+06	0.05368	-0.03324	-0.04521	0.34256	-0.008712	3.43629e+06	0.287997	395173	240540	120270	557616	82470.9	41235.4	191182	971205	485602	2.25143e+06	574843	287421	1.33259e+06			UNDER ASSUMPTION OF NO PC OR HIB VACCINATION						Ethiopia	AfrE	11931668	3.43629e+06	1.71814e+06	7.96594e+06	395173	274903	1.13397e+06
Kenya	6664323	Afr E	15.8	2.5	57.1	83	10	1.05296e+06	166608	3.80533e+06	5.53139e+06	666432	-0.04872	-0.02524	0.01359	0.24656	-0.025542	1.70169e+06	0.255343	195694	119118	59559	276137	22870.7	11435.3	53018.3	474473	237236	1.09991e+06	280834	140417	651024									Kenya	AfrE	6664323	1.70169e+06	850843	3.94482e+06	195694	136135	561556
Lesotho	274307	Afr E	12.9	6.5	52.8	69	7.1	35385.6	17830	144834	189272	19475.8	-0.07192	-0.00924	0.00069	0.13456	-0.054252	60337.8	0.219964	6938.84	4223.64	2111.82	9791.17	810.94	405.47	1879.91	16823.7	8411.84	39000.4	9957.71	4978.85	23083.8									Lesotho	AfrE	274307	60337.8	30168.9	139874	6938.84	4827.02	19911.5
Malawi	2714859	Afr E	12	8.6	13.6	98	10.1	325783	233478	369221	2.66056e+06	274201	-0.07912	-0.00084	-0.11691	0.36656	-0.024552	683955	0.25193	78654.9	47876.9	23938.4	110987	7003.7	3501.85	16235.9	189915	94957.5	440257	112408	56204	260582									Malawi	AfrE	2714859	683955	341978	1.58553e+06	78654.9	54716.4	225705
Mozambique	3876419	Afr E	18	16	63	97	13.5	697755	620227	2.44214e+06	3.76013e+06	523317	-0.03112	0.02876	0.03129	0.35856	0.009108	1.19104e+06	0.307252	136969	83372.5	41686.3	193273	19437.7	9718.85	45060.1	333327	166664	772713	197292	98645.9	457358									Mozambique	AfrE	3876419	1.19104e+06	595518	2.76104e+06	136969	95282.9	393042
Namibia	286374	Afr E	16.4	10.7	63.3	56	14.7	46965.3	30642	181275	160369	42097	-0.04392	0.00756	0.03219	0.03056	0.020988	65987.2	0.230423	7588.53	4619.1	2309.55	10707.9	886.868	443.434	2055.92	18398.9	9199.44	42652	10890.1	5445.03	25245.1									Namibia	AfrE	286374	65987.2	32993.6	152970	7588.53	5278.98	21775.8
Rwanda	1830654	Afr E	11.4	4.8	9.1	99.4	8.4	208695	87871.4	166590	1.81967e+06	153775	-0.08392	-0.01604	-0.13041	0.37776	-0.041382	445438	0.243322	51225.4	13638.4	6819.21	31616.3	3991.12	1995.56	9252.15	114757	57378.6	266028	67923.2	33961.6	157458									Rwanda	AfrE	1830654	445438	222719	1.03261e+06	51225.4	35635	146995
South Africa	5041132	Afr E	9	8.8	89.6	15	10	453702	443620	4.51685e+06	756170	504113	-0.10312	-4e-05	0.11109	-0.29744	-0.025542	759641	0.150689	87358.7	33436.4	16718.2	77511.5	14342	7171.01	33247.4	203482	101741	471708	120438	60219.1	279198									South Africa	AfrE	5041132	759641	379820	1.76099e+06	87358.7	60771.3	250682
Swaziland	156715	Afr E	4.7	7.1	57	46	17.3	7365.6	11126.8	89327.6	72088.9	27111.7	-0.13752	-0.00684	0.01329	-0.04944	0.046728	29864.9	0.190568	3434.46	2090.54	1045.27	4846.25	344.043	172.022	797.555	8306.4	4153.2	19255.7	4916.44	2458.22	11397.2			STEP 10a:						Swaziland	AfrE	156715	29864.9	14932.4	69232.2	3434.46	2389.19	9855.4
Uganda	6465275	Afr E	15.8	3.9	26.9	98	17.3	1.02151e+06	252146	1.73916e+06	6.33597e+06	1.11849e+06	-0.04872	-0.01964	-0.07701	0.36656	0.046728	1.80344e+06	0.278942	207395	126241	63120.3	292649	25969.5	12984.7	60202	503468	251734	1.16713e+06	297996	148998	690808			AT THIS POINT, WE ALSO SPLIT THE TOTAL NUMBER						Uganda	AfrE	6465275	1.80344e+06	901718	4.18069e+06	207395	144275	595134
United Republic of Tanzania	8009544	Afr E	15.6	3.8	35.6	97.6	15.1	1.24949e+06	304363	2.8514e+06	7.81731e+06	1.20944e+06	-0.05032	-0.02004	-0.05091	0.36336	0.024948	2.23265e+06	0.278748	256754	156285	78142.7	362298	24291.2	12145.6	56311.4	620458	310229	1.43833e+06	367240	183620	851330			OF CHILDHOOD PNEUMONIA CASES BY ETIOLOGICAL						United Rep. of Tanzania	AfrE	8009544	2.23265e+06	1.11632e+06	5.17568e+06	256754	178612	736774
Zambia	2412190	Afr E	14.2	4.3	24.7	85.3	14.7	342531	103724	595811	2.0576e+06	354592	-0.06152	-0.01804	-0.08361	0.26496	0.020988	595838	0.247011	68521.4	41708.6	20854.3	96688.2	8008.06	4004.03	18564.1	166135	83067.3	385130	98332.8	49166.4	227953			CAUSE. IN COLUMNS V-X ESTIMATES ARE PROVIDED						Zambia	AfrE	2412190	595838	297919	1.38126e+06	68521.4	47667	196626
Antigua and Barbuda	7756.09	Amr B	4	5	67.1	2	6	310.244	387.805	5204.34	155.122	465.365	-0.14312	-0.01524	0.04359	-0.40144	-0.065142	714.356	0.0921026	82.1509	50.0049	25.0025	115.92	6.17203	3.08602	14.3079	197.944	98.9721	458.871	117.16	58.5802	271.599			FOR PC, AND IN COLUMNS Y-AA FOR Hib. META-						Antigua and Barbuda	AmrB	7756.09	714.356	357.178	1656.01	82.1509	57.1485	235.737
Argentina	3385831	Amr B	2	7	67.1	5	6	67716.6	237008	2.27189e+06	169292	203150	-0.15912	-0.00724	0.04359	-0.37744	-0.065142	323762	0.0956226	37232.6	22663.3	11331.7	52537.7	3211.72	1605.86	7445.34	89862.1	44931	208317	53188.1	26594.1	123300			ANALYSIS OF PC AND Hib VACCINE TRIALS THAT WAS						Argentina	AmrB	3385831	323762	161881	750539	37232.6	25900.9	106841
Bahamas	25507	Amr B	4	11	67.1	5	6	1020.28	2805.77	17115.2	1275.35	1530.42	-0.14312	0.00876	0.04359	-0.37744	-0.065142	2618.61	0.102663	301.141	182.24	91.1199	422.465	22.6248	11.3124	52.4485	725.075	362.538	1680.86	429.162	214.581	994.876			PUBLISHED BY THEODORATOU ET AL. SHOWED THAT						Bahamas	AmrB	25507	2618.61	1309.31	6070.42	301.141	209.489	864.143
Barbados	14562	Amr B	4	12	67.1	5	6	582.48	1747.44	9771.1	728.1	873.72	-0.14312	0.01276	0.04359	-0.37744	-0.065142	1507.79	0.103543	173.395	59.633	29.8165	138.24	18.8172	9.40859	43.6216	397.058	198.529	920.452	235.013	117.506	544.803			AT THE COMMUNITY LEVEL PC SEEMS TO ONLY BE						Barbados	AmrB	14562	1507.79	753.893	3495.32	173.395	120.623	497.57
Belize	36599	Amr B	4	14	90	14	6	1463.96	5123.86	32939.1	5123.86	2195.94	-0.14312	0.02076	0.11229	-0.30544	-0.065142	4986.85	0.136257	573.488	349.08	174.54	809.23	46.278	23.139	107.281	1382.98	691.491	3206	818.568	409.284	1897.59			RESPONSIBLE FOR ABOUT 7% OF ALL CASES, AND						Belize	AmrB	36599	4986.85	2493.43	11560.4	573.488	398.948	1645.66
Brazil	15156449	Amr B	2	8	60	13	5.4	303129	1.21252e+06	9.09387e+06	1.97034e+06	818448	-0.15912	-0.00324	0.02229	-0.31344	-0.071082	1.58521e+06	0.10459	182299	95518.4	47759.2	221429	14710.7	7355.37	34102.2	431938	215969	1.00131e+06	255658	127829	592663			Hib FOR 4%. WE APPLIED THOSE PROPORTIONS TO						Brazil	AmrB	15156449	1.58521e+06	792605	3.6748e+06	182299	126817	523119
Chile	1219437	Amr B	0.5	6	42	5	6	6097.19	73166.2	512164	60971.8	73166.2	-0.17112	-0.01124	-0.03171	-0.37744	-0.065142	92112.1	0.0755366	10592.9	6447.85	3223.92	14947.3	972.704	486.352	2254.9	25587.5	12793.8	59316.5	15144.9	7572.45	35108.6			THE TOTAL ENVELOPE OF CHILDHOOD PNEUMONIA,						Chile	AmrB	1219437	92112.1	46056	213533	10592.9	7368.97	30397
Colombia	4497661	Amr B	3	5.3	66.5	15	6.6	134930	238376	2.99094e+06	674649	296846	-0.15112	-0.01404	0.04179	-0.29744	-0.059202	514521	0.114397	59169.9	31420.7	15710.4	72839	6091.92	3045.96	14122.2	140879	70439.7	326584	83384.5	41692.3	193300			BUT ADJUSTED THEM FOR THE PRESUMED EFFECT OF						Colombia	AmrB	4497661	514521	257260	1.19275e+06	59169.9	41161.6	169792
Costa Rica	362979	Amr B	1	7	85	10	6	3629.79	25408.5	308532	36297.9	21778.7	-0.16712	-0.00724	0.09729	-0.33744	-0.065142	41552.6	0.114477	4778.55	1272.26	636.129	2949.32	425.498	212.749	986.383	10724.3	5362.14	24860.8	6347.55	3173.77	14714.8			PC AND Hib VACCINE (SEE LATER)						Costa Rica	AmrB	362979	41552.6	20776.3	96326.5	4778.55	3324.21	13712.4
Dominica	5924.13	Amr B	3.1	10.5	88.5	10	6	183.648	622.033	5242.85	592.413	355.448	-0.15032	0.00676	0.10779	-0.33744	-0.065142	732	0.123563	84.18	51.24	25.62	118.784	6.32448	3.16224	14.6613	202.833	101.417	470.205	120.054	60.0272	278.308									Dominica	AmrB	5924.13	732	366	1696.91	84.18	58.56	241.56
Dominican Republic	1054063	Amr B	4.5	10.5	88.5	9.6	3.3	47432.8	110677	932846	101190	34784.1	-0.13912	0.00676	0.10779	-0.34064	-0.091872	125899	0.119442	14478.4	8812.95	4406.48	20430	1772.66	886.331	4109.35	35132.9	17566.5	81444.6	20794.7	10397.4	48205.9									Dominican Republic	AmrB	1054063	125899	62949.7	291858	14478.4	10071.9	41546.8
El Salvador	616802	Amr B	6	7	59.1	22	6	37008.1	43176.1	364530	135696	37008.1	-0.12712	-0.00724	0.01959	-0.24144	-0.065142	78520.5	0.127303	9029.85	3615.55	1807.78	8381.51	829.176	414.588	1922.18	20876.7	10438.4	48396	12356.6	6178.32	28644.9									El Salvador	AmrB	616802	78520.5	39260.2	182025	9029.85	6281.64	25911.8
Grenada	9687	Amr B	4	9	67.1	10	6	387.48	871.83	6499.98	968.7	581.22	-0.14312	0.00076	0.04359	-0.33744	-0.065142	1062.69	0.109703	122.209	74.3882	37.1941	172.445	9.52169	4.76085	22.073	294.588	147.294	682.909	174.363	87.1813	404.204									Grenada	AmrB	9687	1062.69	531.344	2463.51	122.209	85.0151	350.687
Guyana	64818	Amr B	10.3	11.3	57.6	10	5.4	6676.25	7324.43	37335.2	6481.8	3500.17	-0.09272	0.00996	0.01509	-0.33744	-0.071082	7469.48	0.115238	858.99	522.864	261.432	1212.09	71.707	35.8535	166.23	2072.34	1036.17	4804.06	1226.59	613.294	2843.46									Guyana	AmrB	64818	7469.48	3734.74	17315.6	858.99	597.558	2464.93
Honduras	966002	Amr B	8.1	6	62.2	52	12.3	78246.2	57960.1	600853	502321	118818	-0.11032	-0.01124	0.02889	-0.00144	-0.002772	191931	0.198686	22072.1	13435.2	6717.59	31145.2	1658.28	829.142	3844.2	53183.1	26591.5	123288	31478.3	15739.2	72972.5									Honduras	AmrB	966002	191931	95965.5	444931	22072.1	15354.5	63337.2
Jamaica	246543	Amr B	2	12	85	16	6	4930.86	29585.2	209562	39446.9	14792.6	-0.15912	0.01276	0.09729	-0.28944	-0.065142	32345.6	0.131197	3719.74	2264.19	1132.1	5248.81	269.115	134.558	623.858	8959.06	4479.53	20768.7	5302.75	2651.37	12292.7			STEP 10b:						Jamaica	AmrB	246543	32345.6	16172.8	74983	3719.74	2587.65	10674
Mexico	11094854	Amr B	3	7	67.1	13	6	332846	776640	7.44465e+06	1.44233e+06	665691	-0.15112	-0.00724	0.04359	-0.31344	-0.065142	1.23666e+06	0.111463	142216	40374.5	20187.3	93595.4	11871.9	5935.97	27521.3	320132	160066	742124	189482	94740.8	439253			FOR RSV AND FLU, A DIFFERENT APPROACH WAS						Mexico	AmrB	11094854	1.23666e+06	618330	2.8668e+06	142216	98932.9	408098
Panama	345142	Amr B	4	10	67.1	16	6	13805.7	34514.2	231590	55222.7	20708.5	-0.14312	0.00476	0.04359	-0.28944	-0.065142	41811.4	0.121143	4808.31	2111.98	1055.99	4895.95	414.769	207.384	961.51	11199.8	5599.92	25963.3	6629.03	3314.52	15367.3			USED: THE PAPERS BY NAIR ET AL. ON THE GLOBAL						Panama	AmrB	345142	41811.4	20905.7	96926.4	4808.31	3344.91	13797.8
Paraguay	740282	Amr B	3	6	67.1	48	16.8	22208.5	44416.9	496729	355335	124367	-0.15112	-0.01124	0.04359	-0.03344	0.041778	144877	0.195705	16660.8	10141.4	5070.69	23509.6	1622.62	811.31	3761.53	40278.3	20139.2	93372.5	23840.2	11920.1	55265.9			BURDEN OF RSV AND FLU ESTIMATED THE BURDEN						Paraguay	AmrB	740282	144877	72438.4	335851	16660.8	11590.1	47809.4
Saint Kitts and Nevis	4581.61	Amr B	4	8	67.1	5	6	183.264	366.529	3074.26	229.081	274.897	-0.14312	-0.00324	0.04359	-0.37744	-0.065142	458.264	0.100023	52.7004	32.0785	16.0393	74.3638	4.25269	2.12635	9.85852	127.088	63.5442	294.614	75.2219	37.6109	174.378			DIRECTLY IN RELATION TO POPULATION SIZE OF						Saint Kitts and Nevis	AmrB	4581.61	458.264	229.132	1062.34	52.7004	36.6612	151.227
Saint Lucia	15115	Amr B	4	11	67.1	5	6	604.6	1662.65	10142.2	755.75	906.9	-0.14312	0.00876	0.04359	-0.37744	-0.065142	1551.74	0.102663	178.451	108.622	54.3111	251.806	13.9036	6.95182	32.2311	430.159	215.08	997.187	254.605	127.303	590.221			LOW AND MIDDLE INCOME COUNTRIES, AND HIGH						Saint Lucia	AmrB	15115	1551.74	775.872	3597.23	178.451	124.14	512.076
Saint Vincent and Grenadines	9254	Amr B	4	8	67.1	10	6	370.16	740.32	6209.43	925.4	555.24	-0.14312	-0.00324	0.04359	-0.33744	-0.065142	1007.04	0.108823	115.81	70.4931	35.2465	163.416	8.37861	4.1893	19.4231	278.93	139.465	646.611	165.095	82.5475	382.72			INCOME COUNTRIES. WE USED THE ESTIMATES						Saint Vincent and Grenadines	AmrB	9254	1007.04	503.522	2334.51	115.81	80.5635	332.325
Suriname	47543	Amr B	7	8	98	15	6	3328.01	3803.44	46592.1	7131.45	2852.58	-0.11912	-0.00324	0.13629	-0.29744	-0.065142	6812.75	0.143297	783.466	476.892	238.446	1105.52	85.0231	42.5115	197.099	1897.21	948.604	4398.07	1122.93	561.466	2603.16			OF INCIDENCE FOR THOSE TWO SEPARATE CAUSES,						Suriname	AmrB	47543	6812.75	3406.37	15793.2	783.466	545.02	2248.21
Trinidad and Tobago	95484	Amr B	4.8	8	87	0.3	6	4583.23	7638.72	83071.1	286.452	5729.04	-0.13672	-0.00324	0.10329	-0.41504	-0.065142	10149.2	0.106293	1167.16	710.447	355.223	1646.94	113.671	56.8357	263.511	2821.67	1410.83	6541.14	1670.11	835.053	3871.61			AND DIVIDED THE TOTAL FOR DEV'ED AND DEV'ING						Trinidad and Tobago	AmrB	95484	10149.2	5074.62	23527.8	1167.16	811.939	3349.25
Uruguay	246446	Amr B	5	9	43	0.8	6	12322.3	22180.1	105972	1971.57	14786.8	-0.13512	0.00076	-0.02871	-0.41104	-0.065142	19559.1	0.0793646	2249.29	646.506	323.253	1498.72	187.767	93.8836	435.278	5067.16	2533.58	11746.6	2999.19	1499.59	6952.66			COUNTRIES BY OUR NEW ALRI TOTALS IN COLUMN CD						Uruguay	AmrB	246446	19559.1	9779.54	45341.5	2249.29	1564.73	6454.5
Venezuela	2926202	Amr B	4	8	67.1	10	6	117048	234096	1.96348e+06	292620	175572	-0.14312	-0.00324	0.04359	-0.33744	-0.065142	318437	0.108823	36620.2	22290.6	11145.3	51673.6	4789.29	2394.64	11102.4	88971.9	44485.9	206253	52661.2	26330.6	122078			TO GET THE % OF RSV AND FLU IN ALL NEW ALRI						Venezuela	AmrB	2926202	318437	159218	738194	36620.2	25474.9	105084
Bolivia	1234922	Amr D	4.3	3.8	30.8	29	5.8	53101.6	46927	380356	358127	71625.5	-0.14072	-0.02004	-0.06531	-0.18544	-0.067122	141647	0.114701	16289.4	9915.27	4957.64	22985.4	2039.71	1019.86	4728.43	39543.7	19771.8	91669.5	23405.4	11702.7	54257.9			CASES SEPARATELY IN DEV'ING (0.29 AND 0.18) AND						Bolivia	AmrD	1234922	141647	70823.4	328363	16289.4	11331.7	46743.4
Ecuador	1469919	Amr D	6	12.8	51.5	8.6	12.3	88195.1	188150	757008	126413	180800	-0.12712	0.01596	-0.00321	-0.34864	-0.002772	172757	0.117528	19867	10900.6	5450.3	25269.6	1437.33	718.667	3332	47257.1	23628.6	109551	27970.8	13985.4	64841.5			DEV'ED (0.54 AND 0.32, RESPECTIVELY) AND APPLIED IT						Ecuador	AmrD	1469919	172757	86378.3	400481	19867	13820.5	57009.7
Guatemala	2167408	Amr D	13	9.9	44.4	62	18.9	281763	214573	962329	1.34379e+06	409640	-0.07112	0.00436	-0.02451	0.07856	0.062568	500604	0.230969	57569.4	35042.2	17521.1	81234.3	4965.99	2482.99	11512.1	138946	69472.8	322101	82240	41120	190647									Guatemala	AmrD	2167408	500604	250302	1.16049e+06	57569.4	40048.3	165199
Haiti	1237203	Amr D	16.6	4.8	50.7	94	12.3	205376	59385.7	627262	1.16297e+06	152176	-0.04232	-0.01604	-0.00561	0.33456	-0.002772	345081	0.27892	39684.3	24155.6	12077.8	55997.2	13803.2	6901.61	31998.4	99521.2	49760.6	230708	58905.3	29452.6	136553									Haiti	AmrD	1237203	345081	172540	799960	39684.3	27606.4	113877
Nicaragua	677569	Amr D	6	9	62.1	57	17.3	40654.1	60981.2	420770	386214	117219	-0.12712	0.00076	0.02859	0.03856	0.046728	147205	0.217254	16928.5	10304.3	5152.16	23887.3	1271.85	635.924	2948.37	40789.6	20394.8	94557.7	24142.8	12071.4	55967.4									Nicaragua	AmrD	677569	147205	73602.3	341247	16928.5	11776.4	48577.5
Peru	2909336	Amr D	4.2	6.3	28.2	32	5.2	122192	183288	820433	930988	151285	-0.14152	-0.01004	-0.07311	-0.16144	-0.073062	346159	0.118982	39808.3	12566.3	6283.13	29130.9	3544.67	1772.33	8217.19	90318.3	45159.1	209374	53458.1	26729.1	123926									Peru	AmrD	2909336	346159	173080	802460	39808.3	27692.7	114232
Bahrain	93006	Emr B	5.3	8	74.4	0.3	14.7	4929.32	7440.48	69196.5	279.018	13671.9	-0.13272	-0.00324	0.06549	-0.41504	0.020988	10956.6	0.117805	1260.01	326.572	163.286	757.053	91.1588	45.5794	211.323	2815.77	1407.88	6527.46	1666.61	833.307	3863.52									Bahrain	EmrB	93006	10956.6	5478.29	25399.4	1260.01	876.527	3615.67
Cyprus	63553	Emr B	5.3	9	74.4	0.3	14.7	3368.31	5719.77	47283.4	190.659	9342.29	-0.13272	0.00076	0.06549	-0.41504	0.020988	7542.8	0.118685	867.422	527.996	263.998	1223.99	69.9972	34.9986	162.266	2091.81	1045.9	4849.2	1238.11	619.057	2870.17									Cyprus	EmrB	63553	7542.8	3771.4	17485.6	867.422	603.424	2489.12
Iran (Islamic Republic of)	6149331	Emr B	5.3	7	77	0.3	14.7	325915	430453	4.73498e+06	18448	903952	-0.13272	-0.00724	0.07329	-0.41504	0.020988	729564	0.118641	83899.8	51069.5	25534.7	118388	29182.6	14591.3	67650.5	210406	105203	487760	124537	62268.3	288698									Iran (Islamic Republic of)	EmrB	6149331	729564	364782	1.69126e+06	83899.8	58365.1	240756
Jordan	816013	Emr B	1.8	10.8	71.8	0.1	14.7	14688.2	88129.4	585897	816.013	119954	-0.16072	0.00796	0.05769	-0.41664	0.020988	91427	0.112041	10514.1	6399.89	3199.95	14836.1	789.93	394.965	1831.2	25334	12667	58728.7	14994.8	7497.41	34760.7									Jordan	EmrB	816013	91427	45713.5	211945	10514.1	7314.16	30170.9
Kuwait	281414	Emr B	5.3	7	74.4	0.3	14.7	14914.9	19699	209372	844.242	41367.9	-0.13272	-0.00724	0.06549	-0.41504	0.020988	32904.4	0.116925	3784	994.107	497.054	2304.52	284.294	142.147	659.045	8466.64	4233.32	19627.2	5011.29	2505.64	11617.1									Kuwait	EmrB	281414	32904.4	16452.2	76278.3	3784	2632.35	10858.4
Lebanon	321684	Emr B	4.2	6	74.4	0.3	14.7	13510.7	19301	239333	965.052	47287.5	-0.14152	-0.01124	0.06549	-0.41504	0.020988	36707.1	0.114109	4221.32	2569.5	1284.75	5956.56	516.836	258.418	1198.12	10243.3	5121.66	23745.9	6062.89	3031.44	14054.9									Lebanon	EmrB	321684	36707.1	18353.5	85093.7	4221.32	2936.57	12113.3
Libyan Arab Jamahiriya	715540	Emr B	5.6	7	74.4	0.3	14.7	40070.2	50087.8	532362	2146.62	105184	-0.13032	-0.00724	0.06549	-0.41504	0.020988	84042.4	0.117453	9664.88	5882.97	2941.49	13637.8	726.127	363.063	1683.29	23287.7	11643.9	53985.2	13783.7	6891.84	31953.1									Libyan Arab Jamahiriya	EmrB	715540	84042.4	42021.2	194826	9664.88	6723.39	27734
Oman	281883	Emr B	9	12	74.4	0.3	14.7	25369.5	33826	209721	845.649	41436.8	-0.10312	0.01276	0.06549	-0.41504	0.020988	36035.1	0.127837	4144.04	1074.06	537.031	2489.87	299.812	149.906	695.019	9260.78	4630.39	21468.2	5481.33	2740.67	12706.7									Oman	EmrB	281883	36035.1	18017.6	83536	4144.04	2882.81	11891.6
Qatar	90524	Emr B	5.3	10	74.4	0.3	14.7	4797.77	9052.4	67349.9	271.572	13307	-0.13272	0.00476	0.06549	-0.41504	0.020988	10823.5	0.119565	1244.7	331.394	165.697	768.233	96.9787	48.4894	224.814	2788.44	1394.22	6464.11	1650.44	825.219	3826.02									Qatar	EmrB	90524	10823.5	5411.76	25090.9	1244.7	865.881	3571.76
Saudi Arabia	3145187	Emr B	5.3	11	74.4	0.3	14.7	166695	345971	2.34002e+06	9435.56	462342	-0.13272	0.00876	0.06549	-0.41504	0.020988	378823	0.120445	43564.6	11445	5722.49	26531.6	3273.03	1636.51	7587.47	97475	48737.5	225965	57694.1	28847.1	133745									Saudi Arabia	EmrB	3145187	378823	189411	878180	43564.6	30305.8	125011
Syrian Arab Republic	2493561	Emr B	10	10	57	0.3	14.7	249356	249356	1.42133e+06	7480.68	366553	-0.09512	0.00476	0.01329	-0.41504	0.020988	290134	0.116353	33365.4	20309.4	10154.7	47080.8	4177.93	2088.96	9685.19	80997	40498.5	187766	47941	23970.5	111136									Syrian Arab Republic	EmrB	2493561	290134	145067	672583	33365.4	23210.7	95744.1
Tunisia	868231	Emr B	3	5	80	0.4	14.7	26046.9	43411.6	694585	3472.92	127630	-0.15112	-0.01524	0.08229	-0.41424	0.020988	99837.2	0.114989	11481.3	6988.6	3494.3	16200.8	3993.49	1996.74	9257.63	28793	14396.5	66747.5	17042.2	8521.1	39506.9									Tunisia	EmrB	868231	99837.2	49918.6	231441	11481.3	7986.97	32946.3
United Arab Emirates	420630	Emr B	5.3	15	74.4	0.3	14.7	22293.4	63094.5	312949	1261.89	61832.6	-0.13272	0.02476	0.06549	-0.41504	0.020988	52143.5	0.123965	5996.5	1660.04	830.02	3848.27	517.263	258.632	1199.11	13483.2	6741.61	31256.6	7980.54	3990.27	18500.3									United Arab Emirates	EmrB	420630	52143.5	26071.7	120878	5996.5	4171.48	17207.3
Afghanistan	5545968	Emr D	33	20	73.8	86	37.8	1.83017e+06	1.10919e+06	4.09292e+06	4.76953e+06	2.09638e+06	0.08888	0.04476	0.06369	0.27056	0.249678	2.09563e+06	0.377865	240997	146694	73346.9	340063	39565.4	19782.7	91719.9	588423	294212	1.36407e+06	348280	174140	807375									Afghanistan	EmrD	5545968	2.09563e+06	1.04781e+06	4.85804e+06	240997	167650	691557
Djibouti	113169	Emr D	23	10	99	13	32.6	26028.9	11316.9	112037	14712	36893.1	0.00888	0.00476	0.13929	-0.31344	0.198198	25835.5	0.228291	2971.08	1808.49	904.243	4192.4	305.892	152.946	709.114	7188.69	3594.34	16664.7	4254.88	2127.44	9863.6									Djibouti	EmrD	113169	25835.5	12917.8	59891.4	2971.08	2066.84	8525.72
Egypt	9008118	Emr D	5.9	5.1	33.4	0.3	8.4	531479	459414	3.00871e+06	27024.4	756682	-0.12792	-0.01484	-0.05751	-0.41504	-0.041382	680363	0.0755278	78241.7	47625.4	23812.7	110404	27214.5	13607.3	63088.2	196217	98108.3	454866	116138	58069	269229									Egypt	EmrD	9008118	680363	340181	1.57721e+06	78241.7	54429	224520
Iraq	5188175	Emr D	6	15	75	4.6	32.6	311290	778226	3.89113e+06	238656	1.69135e+06	-0.12712	0.02476	0.06729	-0.38064	0.198198	893131	0.172147	102710	62519.1	31259.6	144931	35725.2	17862.6	82817.6	257579	128789	597115	152457	76228.7	353424									Iraq	EmrD	5188175	893131	446565	2.07044e+06	102710	71450.5	294733
Morocco	3021924	Emr D	8.5	5.9	56.7	9.8	17.6	256864	178294	1.71343e+06	296149	531859	-0.10712	-0.01164	0.01239	-0.33904	0.049698	401745	0.132943	46200.6	27959	13979.5	64814.1	3342.52	1671.26	7748.56	111194	55596.9	257768	65814.1	32907.1	152569									Morocco	EmrD	3021924	401745	200872	931317	46200.6	32139.6	132576
Pakistan	21418111	Emr D	31	3.1	73.8	66.6	37.8	6.63961e+06	663961	1.58066e+07	1.42645e+07	8.09605e+06	0.07288	-0.02284	0.06369	0.11536	0.249678	6.96793e+06	0.325329	801312	487755	243878	1.13071e+06	86959.8	43479.9	201589	1.94042e+06	970211	4.49825e+06	1.14851e+06	574255	2.66245e+06									Pakistan	EmrD	21418111	6.96793e+06	3.48397e+06	1.61529e+07	801312	557435	2.29942e+06
Somalia	1667479	Emr D	32	8	91	100	32.6	533593	133398	1.51741e+06	1667479	543598	0.08088	-0.00324	0.11529	0.38256	0.198198	650669	0.390211	74827	45546.8	22773.4	105586	26026.8	13013.4	60334.8	187653	93826.5	435014	111069	55534.6	257479									Somalia	EmrD	1667479	650669	325335	1.50837e+06	74827	52053.5	214721
Sudan	6391368	Emr D	31	31	66.3	72.4	27.4	1.98132e+06	1.98132e+06	4.23748e+06	4.62735e+06	1.75123e+06	0.07288	0.08876	0.04119	0.16176	0.146718	2.12505e+06	0.332488	244381	148754	74376.8	344838	34000.8	17000.4	78820.1	594479	297239	1.37811e+06	351864	175932	815685									Sudan	EmrD	6391368	2.12505e+06	1.06253e+06	4.92626e+06	244381	170004	701267
Yemen	4057096	Emr D	40.5	1.1	76.7	36	40.3	1.64312e+06	44628.1	3.11179e+06	1.46055e+06	1.63501e+06	0.14888	-0.03084	0.07239	-0.12944	0.274428	1.19194e+06	0.293792	137073	83436	41718	193420	14494	7247.01	33599.8	331793	165897	769157	196384	98192	455254									Yemen	EmrD	4057096	1.19194e+06	595971	2.76314e+06	137073	95355.4	393341
Indonesia	21578876	Sear B	18	5.6	59.5	43	4.7	3.8842e+06	1.20842e+06	1.28394e+07	9.27892e+06	1.01421e+06	-0.03112	-0.01284	0.02079	-0.07344	-0.078012	3.91836e+06	0.181583	450611	274285	137143	635843	156734	78367.2	363339	1.13006e+06	565028	2.61967e+06	668864	334432	1.55055e+06									Indonesia	SearB	21578876	3.91836e+06	1.95918e+06	9.08347e+06	450611	313469	1.29306e+06
Sri Lanka	1892699	Sear B	21	17	24	80	4.7	397467	321759	454248	1.51416e+06	88956.9	-0.00712	0.03276	-0.08571	0.22256	-0.078012	451570	0.238585	51930.5	31609.9	15804.9	73277.5	3757.06	1878.53	8709.55	125076	62537.8	289948	74030.5	37015.2	171616									Sri Lanka	SearB	1892699	451570	225785	1.04682e+06	51930.5	36125.6	149018
Thailand	4360687	Sear B	7	7	85	25	4.7	305248	305248	3.70658e+06	1.09017e+06	204952	-0.11912	-0.00724	0.09729	-0.21744	-0.078012	648021	0.148605	74522.4	45361.4	22680.7	105156	25920.8	12960.4	60089.2	186889	93444.6	433243	110617	55308.6	256431									Thailand	SearB	4360687	648021	324010	1.50223e+06	74522.4	51841.6	213847
Timor Leste	192839	Sear B	43.8	2.8	37.9	97.4	24.6	84463.5	5399.49	73086	187825	47438.4	0.17528	-0.02404	-0.04401	0.36176	0.118998	67369.7	0.349357	7747.52	4715.88	2357.94	10932.3	2694.79	1347.39	6247.01	19429.4	9714.71	45040.9	11500	5750.01	26659.1									Timor Leste	SearB	192839	67369.7	33684.9	156175	7747.52	5389.58	22232
Bangladesh	14707333	Sear D	40.8	22	42.2	91.2	8.1	6.00059e+06	3.23561e+06	6.20649e+06	1.34131e+07	1.19129e+06	0.15128	0.05276	-0.03111	0.31216	-0.044352	4.66167e+06	0.316962	536092	326317	163158	756462	44752	22376	103743	1.29334e+06	646669	2.99819e+06	765509	382754	1.77459e+06									Bangladesh	SearD	14707333	4.66167e+06	2.33084e+06	1.08066e+07	536092	372934	1.53835e+06
Bhutan	70891	Sear D	13	10	51	42	9.7	9215.83	7089.1	36154.4	29774.2	6876.43	-0.07112	0.00476	-0.00471	-0.08144	-0.028512	12772.8	0.180175	1468.87	894.096	447.048	2072.68	510.912	255.456	1184.39	3683.67	1841.84	8539.43	2180.32	1090.16	5054.37									Bhutan	SearD	70891	12772.8	6386.4	29609.7	1468.87	1021.82	4215.02
Dem. Peoples's Rep. of Korea	1704446	Sear D	19	6	35	72.8	9.7	323845	102267	596556	1.24084e+06	165331	-0.02312	-0.01124	-0.05271	0.16496	-0.028512	393494	0.230863	45251.8	27544.6	13772.3	63853.3	15739.8	7869.88	36487.6	113484	56741.8	263076	67169.4	33584.7	155711									Dem. People's Rep. of Korea	SearD	1704446	393494	196747	912190	45251.8	31479.5	129853
India	127960004	Sear D	42.1	8.1	41.7	70	11.3	5.38712e+07	1.03648e+07	5.33593e+07	8.9572e+07	1.44595e+07	0.16168	-0.00284	-0.03261	0.14256	-0.012672	3.53612e+07	0.276346	4.06654e+06	2.47529e+06	1.23764e+06	5.73816e+06	1.41445e+06	707225	3.27895e+06	1.01982e+07	5.09909e+06	2.36412e+07	6.03616e+06	3.01808e+06	1.39929e+07									India	SearD	127960004	3.53612e+07	1.76806e+07	8.19738e+07	4.06654e+06	2.8289e+06	1.16692e+07
Maldives	25984	Sear D	16.6	11	37.3	6.2	28.5	4313.34	2858.24	9692.03	1611.01	7405.44	-0.04232	0.00876	-0.04581	-0.36784	0.157608	4060.98	0.156288	467.012	284.268	142.134	658.986	162.439	81.2195	376.563	1171.19	585.593	2715.02	693.209	346.604	1606.98									Maldives	SearD	25984	4060.98	2030.49	9414.08	467.012	324.878	1340.12
Myanmar	3956305	Sear D	23	9	76	95	9.7	909950	356067	3.00679e+06	3.75849e+06	383762	0.00888	0.00076	0.07029	0.34256	-0.028512	1.2133e+06	0.306675	139530	84931	42465.5	196886	48532	24266	112506	349916	174958	811169	207110	103555	480120									Myanmar	SearD	3956305	1.2133e+06	606650	2.81265e+06	139530	97064	400389
Nepal	3506023	Sear D	28.1	4.9	20.3	75.6	8	985192	171795	711723	2.65055e+06	280482	0.04968	-0.01564	-0.09681	0.18736	-0.045342	832451	0.237435	95731.9	58271.6	29135.8	135084	33298	16649	77190.9	240079	120039	556546	142099	71049.7	329412									Nepal	SearD	3506023	832451	416226	1.92977e+06	95731.9	66596.1	274709
Cambodia	1491690	Wpr B	27.7	6	18.4	88	8.8	413198	89501.4	274471	1.31269e+06	131269	0.04648	-0.01124	-0.10251	0.28656	-0.037422	387856	0.260011	44603.4	27149.9	13575	62938.4	4095.76	2047.88	9494.71	107741	53870.6	249764	63770.6	31885.3	147832									Cambodia	WprB	1491690	387856	193928	899120	44603.4	31028.5	127992
China	81595595	Wpr B	4	15.2	34.7	4.5	3.9	3.26382e+06	1.24025e+07	2.83137e+07	3.6718e+06	3.18223e+06	-0.14312	0.02556	-0.05361	-0.38144	-0.085932	6.48854e+06	0.0795208	746183	454198	227099	1.05291e+06	259542	129771	601665	1.8713e+06	935648	4.338e+06	1.10759e+06	553797	2.56761e+06									China	WprB	81595595	6.48854e+06	3.24427e+06	1.50416e+07	746183	519083	2.14122e+06
Cook Islands	2096.1	Wpr B	12.5	3	54.5	5	7	262.013	62.8831	1142.38	104.805	146.727	-0.07512	-0.02324	0.00579	-0.37744	-0.055242	218.927	0.104445	25.1766	15.3249	7.66243	35.5258	1.82147	0.910735	4.2225	60.6381	30.3191	140.57	35.8909	17.9454	83.2016									Cook Islands	WprB	2096.1	218.927	109.463	507.512	25.1766	17.5141	72.2458
Fiji	89552	Wpr B	6.9	10	60	41	7	6179.09	8955.2	53731.2	36716.3	6268.64	-0.11992	0.00476	0.02229	-0.08944	-0.055242	15021.3	0.167739	1727.45	1051.49	525.746	2437.55	124.977	62.4887	289.72	4160.6	2080.3	9645.02	2462.6	1231.3	5708.75									Fiji	WprB	89552	15021.3	7510.66	34822.2	1727.45	1201.71	4957.04
Kiribati	9948.14	Wpr B	12.5	5	54.5	41	7	1243.52	497.407	5421.74	4078.74	696.37	-0.07512	-0.01524	0.00579	-0.08944	-0.055242	1686.85	0.169565	193.988	118.08	59.0398	273.73	18.3529	9.17647	42.5455	468.78	234.39	1086.72	277.464	138.732	643.213									Kiribati	WprB	9948.14	1686.85	843.426	3910.43	193.988	134.948	556.661
Lao People's Dem. Republic	682861	Wpr B	31	11	74	98	7	211687	75114.7	505317	669204	47800.3	0.07288	0.00876	0.06429	0.36656	-0.055242	218922	0.320595	25176	15324.5	7662.25	35525	3572.8	1786.4	8282.4	61268.1	30634.1	142031	36263.8	18131.9	84066									Lao People's Dem. Republic	WprB	682861	218922	109461	507500	25176	17513.7	72244.1
Malaysia	2828151	Wpr B	13	11	54.5	0.8	7	367660	311097	1.54134e+06	22625.2	197971	-0.07112	0.00876	0.00579	-0.41104	-0.055242	296878	0.104973	34141	20781.5	10390.7	48175.2	2945.03	1472.52	6827.12	82400.4	41200.2	191019	48771.7	24385.8	113062									Malaysia	WprB	2828151	296878	148439	688218	34141	23750.3	97969.8
Marshall Islands	5400.29	Wpr B	18	18	69	31	7	972.053	972.053	3726.2	1674.09	378.02	-0.03112	0.03676	0.04929	-0.16944	-0.055242	986.388	0.182655	113.435	59.4358	29.7179	137.783	10.4163	5.20813	24.1468	269.227	134.613	624.116	159.351	79.6757	369.406									Marshall Islands	WprB	5400.29	986.388	493.194	2286.63	113.435	78.911	325.508
Micronesia (Fed. States of)	13237	Wpr B	12.5	18	54.5	60	7	1654.62	2382.66	7214.16	7942.2	926.59	-0.07512	0.03676	0.00579	0.06256	-0.055242	2838.6	0.214445	326.439	118.029	59.0145	273.613	49.9594	24.9797	115.815	755.617	377.808	1751.66	447.239	223.62	1036.78									Micronesia (Fed. States of)	WprB	13237	2838.6	1419.3	6580.4	326.439	227.088	936.739
Mongolia	296799	Wpr B	5	4	43	77	7	14840	11872	127624	228535	20775.9	-0.13512	-0.01924	-0.02871	0.19856	-0.055242	62700.1	0.211255	7210.52	4389.01	2194.5	10174.5	581.857	290.929	1348.85	17388.3	8694.17	40309.3	10291.9	5145.96	23858.5									Mongolia	WprB	296799	62700.1	31350.1	145350	7210.52	5016.01	20691
Nauru	1024.83	Wpr B	5	27	33	5	7	51.2417	276.705	338.195	51.2417	71.7384	-0.13512	0.07276	-0.05871	-0.37744	-0.055242	100.613	0.0981746	11.5705	7.04289	3.52144	16.3267	0.837097	0.418549	1.94054	27.8676	13.9338	64.6022	16.4945	8.24723	38.2372									Nauru	WprB	1024.83	100.613	50.3063	233.238	11.5705	8.04901	33.2022
Niue	151.67	Wpr B	12.5	10	54.5	5	7	18.9587	15.167	82.6601	7.5835	10.6169	-0.07512	0.00476	0.00579	-0.37744	-0.055242	16.7754	0.110605	1.92917	0.500007	0.250004	1.15911	0.139571	0.0697856	0.323551	4.31116	2.15558	9.99405	2.55172	1.27586	5.91534									Niue	WprB	151.67	16.7754	8.38769	38.8884	1.92917	1.34203	5.53588
Palau	2045.87	Wpr B	12.5	9	54.5	5	7	255.734	184.128	1115	102.294	143.211	-0.07512	0.00076	0.00579	-0.37744	-0.055242	224.482	0.109725	25.8155	11.6125	5.80624	26.9198	4.23823	2.11911	9.82498	60.9922	30.4961	141.391	36.1005	18.0502	83.6874									Palau	WprB	2045.87	224.482	112.241	520.391	25.8155	17.9586	74.0792
Papua New Guinea	962437	Wpr B	18	10	44	41	7	173239	96243.7	423472	394599	67370.6	-0.03112	0.00476	-0.02571	-0.08944	-0.055242	170077	0.176715	19558.8	11905.4	5952.68	27598.8	3755.29	1877.65	8705.45	47951.4	23975.7	111160	28381.8	14190.9	65794.1									Papua New Guinea	WprB	962437	170077	85038.3	394269	19558.8	13606.1	56125.3
Philippines	11254421	Wpr B	22	15.2	60.2	45	11.5	2.47597e+06	1.71067e+06	6.77516e+06	5.06449e+06	1.29426e+06	0.00088	0.02556	0.02289	-0.05744	-0.010692	2.42942e+06	0.215864	279383	170059	85029.7	394229	96399.4	48199.7	223471	700364	350182	1.62357e+06	414536	207268	960970									Philippines	WprB	11254421	2.42942e+06	1.21471e+06	5.63184e+06	279383	194354	801708
Republic of Korea	2371820	Wpr B	12.5	4	54.5	5	7	296478	94872.8	1.29264e+06	118591	166027	-0.07512	-0.01924	0.00579	-0.37744	-0.055242	249811	0.105325	28728.3	17486.8	8743.38	40537.5	9992.44	4996.22	23164.3	72045.5	36022.7	167014	42642.7	21321.4	98853.6									Republic of Korea	WprB	2371820	249811	124905	579107	28728.3	19984.9	82437.6
Samoa	22338	Wpr B	1.7	10	49	44	7	379.746	2233.8	10945.6	9828.72	1563.66	-0.16152	0.00476	-0.01071	-0.06544	-0.055242	3498.28	0.156607	402.302	244.879	122.44	567.675	42.5391	21.2695	98.6133	973.793	486.897	2257.43	576.375	288.187	1336.14									Samoa	WprB	22338	3498.28	1749.14	8109.64	402.302	279.862	1154.43
Solomon Islands	79962	Wpr B	12	13	26	92	7	9595.44	10395.1	20790.1	73565	5597.34	-0.07912	0.01676	-0.07971	0.31856	-0.055242	19724.6	0.246675	2268.33	1380.72	690.361	3200.76	290.346	145.173	673.075	5508.81	2754.41	12770.4	3260.59	1630.3	7558.64									Solomon Islands	WprB	79962	19724.6	9862.3	45725.2	2268.33	1577.97	6509.12
Tonga	13792	Wpr B	12.5	3	54.5	41	7	1724	413.76	7516.64	5654.72	965.44	-0.07512	-0.02324	0.00579	-0.08944	-0.055242	2314.36	0.167805	266.151	162.005	81.0026	375.558	19.2555	9.62774	44.6377	641.03	320.515	1486.02	379.417	189.708	879.557									Tonga	WprB	13792	2314.36	1157.18	5365.11	266.151	185.149	763.739
Tuvalu	1015.3	Wpr B	1.6	5	65	25	7	16.2448	50.765	659.945	253.825	71.071	-0.16232	-0.01524	0.03729	-0.21744	-0.055242	131.127	0.129151	15.0796	9.17886	4.58943	21.2783	1.51058	0.755289	3.50179	36.4706	18.2353	84.5455	21.5865	10.7932	50.0413									Tuvalu	WprB	1015.3	131.127	65.5633	303.975	15.0796	10.4901	43.2718
Vanuatu	33152	Wpr B	10.6	10	60	85	7	3514.11	3315.2	19891.2	28179.2	2320.64	-0.09032	0.00476	0.02229	0.26256	-0.055242	8344.05	0.251691	959.565	584.083	292.042	1354.01	333.762	166.881	773.721	2406.42	1203.21	5578.53	1424.33	712.164	3301.85									Vanuatu	WprB	33152	8344.05	4172.02	19343	959.565	667.524	2753.53
Viet Nam	7185862	Wpr B	23	5	83	66	5.1	1.65275e+06	359293	5.96427e+06	4.74267e+06	366479	0.00888	-0.01524	0.09129	0.11056	-0.074052	1.77287e+06	0.246716	203880	124101	62050.4	287688	35173.7	17586.9	81539.1	498411	249205	1.15541e+06	295003	147501	683870									Viet Nam	WprB	7185862	1.77287e+06	886435	4.10983e+06	203880	141830	585047
	5.47284e+08							1.19816e+08	4.82369e+07	2.87733e+08	2.85547e+08	6.88505e+07	N (exposed)								865.515	692.412	1151.14	271.375	217.1	360.928	13708.9	10967.1	18232.9	8032.26	6425.81	10682.9									Canada	AmrA	1884546	28268.2	22614.6	37596.7	7547.61	5653.64	13201.2
	1.20402e+08							0.218929	0.0881387	0.525748	0.521753	0.125804	% (exposed)		Year: 2010	Pop 0-4	Inc (e/cy)	ALRI	Sev ALRI		597.509	478.007	794.687	79.2126	63.3701	105.353	4452.05	3561.64	5921.23	2608.52	2086.82	3469.34									Cuba	AmrA	569056	8535.84	6828.67	11352.7	2279.07	1707.17	3986.24
								Malnutrition	Low birth wght	Non-breastfed	Use solid fuels	Crowding			Total (d'ing)	5.47284e+08	0.22	1.20405e+08	1.38466e+07		22732.7	18186.2	30234.5	3845.08	3076.06	5113.95	169946	135957	226028	99573.7	79659	132433									United States of America	AmrA	21650217	324753	259803	431922	86709.1	64950.7	151660
PRESUMED RELAT. RISKS / ODD RATIOS:			MISSING VALUES REPLACEMENT WITH REGIONAL MEAN:												Total (d'ed)	86177291	0.0252264	2173941	580442		4.20105	3.36084	5.5874	0.51853	0.414824	0.689644	31.2761	25.0209	41.5972	18.3251	14.6601	24.3724									Andorra	EurA	4001	60.015	48.012	79.82	16.024	12.003	28.027
Malnutrition (wght-for-age z<-2)	1.8	Afr D	18.2	5.9	69.1	76	22.1								Afr D	6.53141e+07	0.284588	1.85876e+07	2.13758e+06		405.753	324.602	539.651	77.9045	62.3236	103.613	3039.62	2431.7	4042.7	1780.96	1424.77	2368.67									Austria	EurA	386431	5796.47	4637.17	7709.3	1547.66	1159.29	2706.95
Low birth weight (=<2500 g)	1.4	Afr E	15.8	7.1	54.3	85.7	14.5								Afr E	68026625	0.276183	1.87878e+07	2.16059e+06		647.072	517.658	860.606	79.8672	63.8937	106.223	4817.34	3853.87	6407.06	2822.55	2258.04	3753.99									Belgium	EurA	616259	9243.89	7395.11	12294.4	2468.12	1848.78	4316.89
Non-breastfed exclus. (4 mths)	1.3	Amr B	4	8	67.1	10	6								Amr B	4.31955e+07	0.110805	4.78627e+06	550421		408.555	326.844	543.378	52.295	41.836	69.5524	3042.89	2434.31	4047.04	1782.87	1426.3	2371.22									Croatia	EurA	389100	5836.5	4669.2	7762.55	1558.35	1167.3	2725.65
Use solid fuels (yes)	1.8	Amr D	6	7.7	47.6	44.5	12.3								Amr D	9696357	0.170523	1.65345e+06	190147		575.194	460.155	765.008	68.3659	54.6928	90.9267	4280.44	3424.35	5692.98	2507.97	2006.38	3335.6									Czech Republic	EurA	547804	8217.06	6573.65	10928.7	2193.96	1643.41	3837.37
Crowding (7 or more persons)	1.99	Emr B	5.3	9	74.4	0.3	14.7								Emr B	15740557	0.118226	1.86094e+06	214008		167.594	134.075	222.9	54.7692	43.8153	72.843	2393.52	1914.82	3183.38	1402.4	1121.92	1865.19									Denmark	EurA	326007	4890.1	3912.08	6503.84	1305.66	978.021	2283.68
		Emr D	31	8	73.8	36	32.6								Emr D	56411408	0.266476	1.50323e+07	1.72871e+06		82.1405	65.7124	109.247	11.6405	9.31238	15.4818	612.54	490.032	814.678	358.896	287.117	477.332									Estonia	EurA	78229	1173.43	938.748	1560.67	313.307	234.687	547.994
		Sear B	19.5	6.3	48.7	61.5	4.7								Sear B	28025101	0.181456	5.08532e+06	584812		314.451	251.561	418.22	37.3747	29.8998	49.7084	2340.06	1872.05	3112.28	1371.07	1096.86	1823.53									Finland	EurA	299477	4492.15	3593.72	5974.57	1199.41	898.431	2097.84
		Sear D	23	9	41.7	72.8	9.7								Sear D	151930986	0.279594	4.2479e+07	4.88508e+06		2018.97	1615.18	2685.24	534.164	427.331	710.438	29066.8	23253.5	38658.9	17030.7	13624.5	22650.8									France	EurA	3974436	59616.5	47693.2	79290	15917.6	11923.3	27840.9
		Wpr B	12.5	10	54.5	41	7								Wpr B	1.08943e+08	0.111362	1.21322e+07	1.3952e+06		3450.06	2760.05	4588.59	515.851	412.681	686.082	26967.2	21573.7	35866.3	15800.5	12640.4	21014.6									Germany	EurA	3466740	52001.1	41600.9	69161.5	13884.3	10400.2	24284.5
		Eur B	3.9	6	78.5	33.3	9								Amr A	24103819	0.015	361557	96535.8		615.444	492.355	818.54	118.165	94.5322	157.16	4610.49	3688.39	6131.95	2701.35	2161.08	3592.8									Greece	EurA	586137	8792.06	7033.64	11693.4	2347.48	1758.41	4105.89
		Eur C	3.2	4.5	62.9	6.5	0.4								Eur A	27122978	0.015	406845	108628		515.344	412.275	685.408	61.2523	49.0019	81.4656	3835.05	3068.04	5100.62	2247.01	1797.61	2988.53									Hungary	EurA	490804	7362.06	5889.65	9791.54	1965.67	1472.41	3438.08
															Eur B	14336765	0.03	430103	114837		24.6866	19.7492	32.8331	3.27273	2.61818	4.35273	183.94	147.152	244.64	107.773	86.2185	143.338									Iceland	EurA	23511	352.665	282.132	469.044	94.1616	70.533	164.695
															Eur C	13145500	0.06	788730	210591		282.401	225.921	375.594	53.3177	42.6542	70.9126	2717.91	2174.33	3614.82	1592.46	1273.97	2117.98									Ireland	EurA	358318	5374.77	4299.82	7148.44	1435.06	1074.95	2510.02
															Wpr A	7468229	0.025	186706	49850.4		772.005	617.604	1026.77	112.933	90.3467	150.201	5759.41	4607.53	7660.01	3374.52	2699.62	4488.11									Israel	EurA	735243	11028.6	8822.92	14668.1	2944.65	2205.73	5150.38
COMPARISONS: 2000 vs 2010															GBD	6.33461e+08		1.22579e+08	1.4427e+07		3046.74	2437.39	4052.16	417.838	334.27	555.725	22710.8	18168.6	30205.3	13306.6	10645.2	17697.7									Italy	EurA	2901653	43524.8	34819.8	57888	11621.1	8704.96	20326.1
																6.33461e+08		1.22579e+08	1.4427e+07		15.1473	12.1179	20.146	3.73028	2.98422	4.96127	210.901	168.721	280.499	123.57	98.856	164.348									Luxembourg	EurA	28783	431.745	345.396	574.221	115.276	86.349	201.625
Population (LMIC, 2000)	523317165	UNPD														Total (d'ed):	0.0252264	(for cell R154)			20.0865	16.0692	26.715	4.49938	3.5995	5.98417	150.91	120.728	200.711	88.4205	70.7364	117.599									Malta	EurA	19130	286.95	229.56	381.644	76.6157	57.39	134.006
Population (HIC, 2000)	81614733	UNPD																			2.10105	1.68084	2.7944	0.249725	0.19978	0.332134	15.6354	12.5084	20.7951	9.16103	7.32883	12.1842									Monaco	EurA	2001	30.015	24.012	39.92	8.01401	6.003	14.017
Population (World, 2000)	604931898	UNPD																			434.748	347.798	578.214	125.559	100.447	166.993	6795.11	5436.09	9037.5	3981.35	3185.08	5295.2									Netherlands	EurA	934218	14013.3	11210.6	18637.6	3741.54	2802.65	6544.2
																					150.254	120.203	199.837	45.0934	36.0747	59.9742	2215.83	1772.66	2947.05	1298.28	1038.63	1726.72									Norway	EurA	303047	4545.7	3636.56	6045.79	1213.7	909.141	2122.84
Population (LMIC, 2010)	547284046	UNPD																			2030.06	1624.05	2699.98	241.287	193.029	320.911	15107.1	12085.7	20092.5	8851.49	7081.19	11772.5									Poland	EurA	1933388	29000.8	23200.7	38571.1	7743.22	5800.16	13543.4
Population (HIC, 2010)	86177291	UNPD																			542.434	433.947	721.437	69.4316	55.5453	92.344	4040.01	3232.01	5373.21	2367.1	1893.68	3148.24									Portugal	EurA	516604	7749.06	6199.25	10306.2	2069	1549.81	3618.81
Population (World, 2010)	633461337	UNPD																			1.47105	1.17684	1.9565	0.316066	0.252852	0.420367	11.0429	8.83432	14.6871	6.4702	5.17616	8.60536									San Marino	EurA	1401	21.015	16.812	27.95	5.61101	4.203	9.81401
																					634.351	507.481	843.687	110.196	88.1567	146.561	4744.26	3795.41	6309.87	2779.73	2223.79	3697.04									Serbia and Montenegro	EurA	604144	9062.16	7249.73	12052.7	2419.6	1812.43	4232.03
Incidence (LMIC, 2000)	0.29 (0.21-0.71)	based on 28 studies																			123.35	98.6799	164.055	34.4317	27.5454	45.7942	2000.24	1600.19	2660.31	1171.97	937.574	1558.72									Slovakia	EurA	275895	4138.43	3310.74	5504.11	1104.96	827.685	1932.64
Inidence (LMIC, 2010)	0.22 (0.11-0.51)	based on 35 studies																			104.336	83.4691	138.767	13.832	11.0656	18.3966	777.413	621.931	1033.96	455.498	364.398	605.812									Slovenia	EurA	99368	1490.52	1192.42	1982.39	397.969	298.104	696.073
																					2647.44	2117.96	3521.1	338.873	271.098	450.701	19718	15774.4	26224.9	11553	9242.43	15365.5									Spain	EurA	2521375	37820.6	30256.5	50301.4	10098.1	7564.12	17662.2
Incidence (HIC, 2000)	0.05	based on 2 studies																			381.614	305.291	507.546	72.2424	57.7939	96.0824	4166.96	3333.57	5542.05	2441.48	1953.18	3247.17									Sweden	EurA	557426	8361.39	6689.11	11120.6	2232.49	1672.28	3904.77
Incidence (HIC, 2010)	0.015 (0.012-0.020)	based on 9 studies																			395.039	316.032	525.402	55.9827	44.7862	74.457	2945.9	2356.72	3918.04	1726.04	1380.84	2295.64									Switzerland	EurA	376228	5643.42	4514.74	7505.75	1506.79	1128.68	2635.48
																					1913	1530.4	2544.29	560.354	448.283	745.271	27577.9	22062.3	36678.6	16158.3	12926.6	21490.5									United Kingdom	EurA	3765820	56487.3	45189.8	75128.1	15082.1	11297.5	26379.6
% severe (LMIC, 2000)	8.6% (7.0-13.0%)	based on 6 studies																			436.13	348.904	580.053	249.217	199.374	331.459	3379.39	2703.51	4494.58	1980.03	1584.02	2633.44									Albania	EurB	207681	6230.43	4984.34	8286.47	1663.52	1246.09	2909.61
% severe (LMIC, 2010)	11.5% (8.0-33.0%)	based on 9 studies																			346.412	277.129	460.728	66.5111	53.2089	88.4597	2595.08	2076.06	3451.46	1520.5	1216.4	2022.26									Bosnia and Herzegovina	EurB	164958	4948.74	3958.99	6581.82	1321.31	989.748	2311.06
																					469.943	375.954	625.024	121.778	97.4226	161.965	5556.79	4445.43	7390.53	3255.8	2604.64	4330.22									Bulgaria	EurB	373095	11192.9	8954.28	14886.5	2988.49	2238.57	5227.06
% severe (HIC, 2000)	8.6% (7.0-13.0%)	based on 6 studies from LMIC																			538.564	430.851	716.29	142.796	114.237	189.919	4061.26	3249.01	5401.48	2379.55	1903.64	3164.8									Georgia	EurB	256459	7693.77	6155.02	10232.7	2054.24	1538.75	3592.99
% severe (HIC, 2010)	26.7% (20.0-46.7%)	based on 9 studies from HIC																			2266.41	1813.13	3014.33	1295.09	1036.07	1722.47	17561.5	14049.2	23356.7	10289.5	8231.61	13685.1									Romania	EurB	1079244	32377.3	25901.9	43061.8	8644.74	6475.46	15120.2
																					234.912	187.93	312.433	38.6599	30.9279	51.4176	1755.43	1404.35	2334.73	1028.53	822.828	1367.95									TFYR Macedonia	EurB	111863	3355.89	2684.71	4463.33	896.023	671.178	1567.2
Malnutrition (LMIC, 2000)	0.269	DHS+MICS	OR=1.8																		6202.75	4962.2	8249.66	1723.73	1378.99	2292.57	93505.8	74804.6	124363	54786.4	43829.1	72865.9									Turkey	EurB	6412702	192381	153905	255867	51365.7	38476.2	89842
Malnutrition (LMIC, 2010)	0.219	DHS+MICS	OR=1.8																		475.39	380.312	632.268	167.337	133.87	222.558	3612.87	2890.29	4805.11	2116.83	1693.46	2815.38									Armenia	EurB	226376	6791.28	5433.02	9032.4	1813.27	1358.26	3171.53
																					1669.84	1335.87	2220.89	954.196	763.356	1269.08	12938.9	10351.1	17208.7	7581.08	6064.87	10082.8									Azerbaijan	EurB	795163	23854.9	19083.9	31727	6369.26	4770.98	11140.2
Low birth weight (LMIC, 2000)	0.159	DHS+MICS	OR=1.4																		1249.73	999.786	1662.15	165.679	132.543	220.353	9311.79	7449.44	12384.7	5455.91	4364.73	7256.37									Kyrgyzstan	EurB	595111	17853.3	14282.7	23744.9	4766.84	3570.67	8337.51
Low birth weight (LMIC, 2010)	0.088	DHS+MICS	OR=1.4																		1828.09	1462.47	2431.36	267.423	213.939	355.673	13638.1	10910.5	18138.7	7990.79	6392.63	10627.7									Tajikistan	EurB	870519	26115.6	20892.5	34733.7	6972.86	5223.11	12196
																					1062.27	849.818	1412.82	325.359	260.287	432.727	8040.13	6432.11	10693.4	4710.83	3768.66	6265.4									Turkmenistan	EurB	505844	15175.3	12140.3	20183.2	4051.81	3035.06	7086.87
Non-excl breastfed (LMIC, 2000)	0.644	DHS+MICS	OR=1.3																		5749.28	4599.42	7646.54	3285.3	2628.24	4369.45	44548.7	35638.9	59249.7	26101.7	20881.4	34715.3									Uzbekistan	EurB	2737750	82132.5	65706	109236	21929.4	16426.5	38355.9
Non-excl breastfed (LMIC, 2010)	0.526	DHS+MICS	OR=1.3																		2162.98	1730.39	2876.77	1235.99	988.792	1643.87	16760	13408	22290.8	9819.94	7855.95	13060.5									Belarus	EurC	514996	30899.8	24719.8	41096.7	8250.24	6179.95	14430.2
																					6892	5513.6	9166.36	913.683	730.946	1215.2	51352.5	41082	68298.8	30088.2	24070.5	40017.3									Kazakhstan	EurC	1640953	98457.2	78765.7	130948	26288.1	19691.4	45979.5
Solid fuel use (LMIC, 2000)	0.655	DHS+MICS	OR=1.8																		484.155	387.324	643.926	81.8914	65.5131	108.916	3619.46	2895.57	4813.88	2120.69	1696.55	2820.52									Latvia	EurC	115275	6916.5	5533.2	9198.94	1846.71	1383.3	3230.01
Solid fuel use (LMIC, 2010)	0.522	DHS+MICS	OR=1.8																		697.943	558.355	928.265	95.718	76.5744	127.305	5202.56	4162.05	6919.4	3048.25	2438.6	4054.18									Lithuania	EurC	166177	9970.62	7976.5	13260.9	2662.16	1994.12	4656.28
																					901.711	721.368	1199.28	255.571	204.456	339.909	6810.9	5448.72	9058.49	3990.6	3192.48	5307.5									Republic of Moldova	EurC	214693	12881.6	10305.3	17132.5	3439.38	2576.32	6015.7
Crowding (LMIC, 2000)	0.531	DHS+MICS	OR=1.2																		34091.9	27273.5	45342.2	19481.1	15584.9	25909.8	264163	211331	351337	154777	123822	205854									Russian Federation	EurC	8117113	487027	389621	647746	130036	97405.4	227442
Crowding (LMIC, 2010)* (def.)	0.126	DHS+MICS	OR=2.0*																		9980.43	7984.34	13274	3376.24	2700.99	4490.4	75756.5	60605.2	100756	44386.8	35509.4	59034.5									Ukraine	EurC	2376293	142578	114062	189628	38068.2	28515.5	66583.7
																					1204.43	963.542	1601.89	384.787	307.83	511.767	17777.8	14222.2	23644.4	10416.3	8333.01	13853.6									Australia	WprA	1457527	36438.2	29150.5	48462.8	9728.99	7287.64	17016.6
																					65.4238	52.339	87.0136	8.9724	7.17792	11.9333	487.677	390.141	648.61	285.737	228.59	380.03									Brunei Darussalam	WprA	37385	934.625	747.7	1243.05	249.545	186.925	436.47
																					9503.89	7603.11	12640.2	5430.79	4344.63	7222.95	73641.6	58913.2	97943.3	43147.7	34518.1	57386.4									Japan	WprA	5430793	135770	108616	180574	36250.5	27154	63404.5
																					264.133	211.306	351.297	89.8485	71.8788	119.499	3816.21	3052.97	5075.57	2235.98	1788.78	2973.85									New Zealand	WprA	311974	7799.35	6239.48	10373.1	2082.43	1559.87	3642.3
																					403.463	322.77	536.605	230.55	184.44	306.632	3126.26	2501.01	4157.92	1831.72	1465.38	2436.19									Singapore	WprA	230550	5763.75	4611	7665.79	1538.92	1152.75	2691.67
																Adjusted new ALRI in D'ing		1.18298e+08			8.41843e+06			3.38068e+06			3.52552e+07			2.08603e+07													6.33461e+08	1.22579e+08	6.19416e+07	2.82012e+08	1.4427e+07	1.00672e+07	4.07488e+07
																Adjusted new ALRI in D'ed		2.09811e+06			0.0699227			0.0280796			0.287613			0.170178													Population	New ALRI	Lower CI	Upper CI	New severe ALRI	Lower CI	Upper CI
																Adjusted new ALRI - all		1.20396e+08			PC			Hib			RSV			Flu
																																											******* NOT ADJUSTED FOR VACCINATION ******** NOT ADJUSTED FOR VACCINATION					******* NOT ADJUSTED FOR VACCINATION ******** NOT ADJUSTED FOR VACCINATION
																																											REGION	New severe ALRI	PC severe 2010	%	Hib severe 2010	%	RSV severe in 2010
																																											Afr D&E	4.29817e+06	786565	0.183	249294	0.058	560031
																																											Amr A&B&D	837104	153190	0.183	48552	0.058	422014
																																											Emr B&D	1.94272e+06	355518	0.183	112678	0.058	355541
																																											Sear B&D	5.46989e+06	1.00099e+06	0.183	317254	0.058	1.18644e+06
																																											WPR	1.44505e+06	264444	0.183	83813	0.058	407441
																																											Eur A&B&C	434056	79432.2	0.183	25175.2	0.058	257543
																																											WORLD	1.4427e+07	2.64014e+06	0.183	836766	0.058	3.18901e+06
																																																	Adjusted down (x0.87) to account for PC/Hib absence in original estimate
																																																	Original Amr: 485073
																																																	Original Eur: 296026
																																											NOT USED ANYMORE: PC & Hib - STEP 1
																																											BRYCE	DTHS	O'BRIEN (PC)	WATT (Hib)	% PC	% Hib
																																											AMR	52680	24300	4900	0.461276	0.0930144
																																											AFR	923160	406000	146000	0.439794	0.158152
																																											EMR	295890	92100	41600	0.311264	0.140593
																																											EUR	31560	13000	6500	0.411914	0.205957
																																											SEAR	583300	169000	75300	0.289731	0.129093
																																											WPR	132600	36500	17600	0.275264	0.13273
																																											WORLD	2019190	741000	292000	0.366979	0.144612
[truncated: 48 more columns]

## Sheet: Supplementary info
	STUDIES CONTRIBUTING TO THE INCIDENCE ESTIMATES FOR LMICs IN 2010:										STUDIES CONTRIBUTING TO SEVERE MORBIDITY ESTIMATES FOR LMICs IN 2010:
	AUTHOR	YEAR	REGION	COUNTRY	STATE	SAMPLE	INCIDENCE				Study on % severe ALRI	Proportion of ALRI with chest wall indrawing
MIN:	Andrade	2004	AMRO	Brazil	Urban Goiania	90576	0.008			MIN:	Syria (Bashour 1994)	0.03
	Tregnaghi	2008	AMRO	Argentina	Urban Cordoba	86211	0.024				Pakata, Nigeria (Fagbule, 1994)	0.05
	Suwanjutha	2002	SEARO	Thailand	Rural Takhli	6244	0.034			IQR1:	Ballabgarh, India (Broor, 2007)	0.08
	Jordan	2008	SEARO	Thailand	Riral Nakhon Phanom	2000	0.053				Kamalapur (Brooks, 2010)	0.0928		INCIDENCE: 0.22 (0.11-0.51)
	Afari	1991	AFRO	Ghana	central	440	0.06			MEDIAN:	Bandung, Indonesia (Robertson 2004)	0.115		SEVERE: 11.5% (8.0-33.0%)
	Vathanopas	1990	SEARO	Thailand	Bangkok	674	0.07				Ghizer , Pakistan, (Khan 2009)	0.21
	Singh	1996	SEARO	India	Wardha district, Maharastra	384	0.07			IQR2:	Delhi, India (Chhabra 1993)	0.33
	Nizami	2006	EMRO	Pakistan	Suburban Karachi	13364	0.072				Guatemala (Smith, 2011)	0.376
IQR 1:	Dibley	1996	SEARO	Indonesia	Southern central Java	1407	0.11			MAX:	Mirzapur, Bangladesh (Arifeen)	0.53
	Deb	1998	SEARO	India	West Tripura	800	0.113
	Cutts	2005	AFRO	Gambia	Rural Gambia	8151	0.128
	Ghimire	2010	SEARO	Nepal	National	3633687	0.13
	Muhe	1995	AFRO	Ethiopia	Rural Butajira	1315	0.16
	Robertson	2004	SEARO	Indonesia	Bandung	1420	0.19
	Lehmann	1991	WPRO	Papua NG	Tari basin	2000	0.2				STUDIES CONTRIBUTING TO THE ESTIMATES FOR HICs IN 2010:
	Wafula	1990	AFRO	Kenya	Maragua	470	0.21
	Barreto	1994	AMRO	Brazil	Serrinha, Bahia state	1240	0.21				Madhi SA, De Wals P, Grijalva CG, Grimwood K, Grossman R, Ishiwada N,
MEDIAN:	Oyejide	1990	AFRO	Nigeria	Ibadan	400	0.22				Lee PI, Nascimento-Carvalho C, Nohynek H, O'Brien KL, Vergison A, Wolter J.
	Zaman	1997	SEARO	Bangladesh	Matlab	696	0.23				The burden of childhood pneumonia in the developed world: a review of the literature.
	Roca	2006	AFRO	Mozambique	Rural Manhica	1044	0.239				Pediatr Infect Dis J. 2013 Mar;32(3):e119-27.
	Lanata	1994	AMRO	Peru	Canto Grande, Lima	1500	0.25
	Robertson	2004	AFRO	Nigeria	Ibadan	1579	0.27
	Reddaiah	1990	SEARO	India	Rural Ballabgarh	5335	0.29
	Khan	2009	EMRO	Pakistan	Rural Ghizer	5204	0.299
	Cruz	1990	AMRO	Guatemala	Guatemala city	521	0.31
	Broor	2007	SEARO	India	Ballabargh, rural Haryana	281	0.4
IQR 2:	Hasan	2006	SEARO	Bangladesh	Rural Mirzapur	252	0.508
	Brooks	2010	SEARO	Bangladesh	Urban Dhaka	12062	0.511
	Tupasi	1990	WPRO	Phillipines	Albang, Manila	1978	0.57
	Pandey	1991	SEARO	Nepal	Yumla	13404	0.75
	Borrero	1990	AMRO	Colombia	Cali	340	1.02
	Hortal	1990	AMRO	Uruguay	Montevideo	166	1.17
	Fagbule	1994	AFRO	Nigeria	Ilorin, Kwara state	481	1.3
	Lehmann	1992	WPRO	Papua NG	Asaro valley	1992	1.3
MAX:	Kartasasmita	1995	SEARO	Indonesia	Cikutra, Bandung	269	2.45
